# Supplementary material for: Bloodmeal host identification with inferences to feeding habits of a fish-fed mosquito, Aedes baisasi
Source: Sci Rep. 2019 Mar 8;9:4002. doi: 10.1038/s41598-019-40509-6 (PMC6408532; doi:10.1038/s41598-019-40509-6)
Supplement: Supplementary file 1 — Dataset 1 [file 41598_2019_40509_MOESM1_ESM.xlsx]

## Sheet: Table S1
Scientific reports Supplementary Information Table S1
Bloodmeal host identification with inferences to feeding habits of a fish-fed mosquito, Aedes baisasi
Takashi Miyake*, Natsuki Aihara, Ken Maeda, Chuya Shinzato, Ryo Koyanagi, Hirozumi Kobayashi & Kazunori Yamahira
*corresponding author, tmiyascb@gifu-u.ac.jp
Table S1. Accession numbers of mitochondrial genome sequences of fishes used as additional reference database to search for bloodmeal hosts of the mosquito Aedes baisasi. *The sequence of Pisodonophis boro (KYUM-PI 4451) is not complete mitochondrial genome, but it contains all regions required in the present study (COI, cytochrome b, 12S rRNA, and 16S rRNA).
Species	Catalog number of voucher	Locality	ID in our database	Accession number for assembled mitochondrial genome sequence
Moringua microchir	KYUM-PI 4440	Okinawa-jima	An1	AP019348
Pisodonophis boro	KYUM-PI 4451	Okinawa-jima	An2	AP019349 *
Pisodonophis cancrivorus	KYUM-PI 4453	Okinawa-jima	An3	AP019350
Echidna rhodochilus	URM-P 48658	Okinawa-jima	An5	AP019351
Uropterygius concolor	URM-P 48530	Okinawa-jima	An6	AP019352
Uropterygius concolor	URM-P 48531	Okinawa-jima	An7	AP019353
Moringua javanica	SPMN-PI 40846	Okinawa-jima	An8	AP019354
Bostrychus sinensis	OCF-P 04025	Iriomote-jima	B1	AP019355
Bostrychus sinensis	URM-P 48330	Okinawa-jima	B3	AP019356
Bostrychus sinensis	URM-P 48331	Okinawa-jima	B4	AP019357
Periophthalmus modestus	OCF-P 04026	Okinawa-jima	G10	AP019358
Periophthalmus argentilineatus	OCF-P 04027	Iriomote-jima	G12	AP019359
Myersina macrostoma	URM-P 48506	Okinawa-jima	G286	AP019360
Mugilogobius sp. ‘Izumi-haze’	URM-P 48470	Okinawa-jima	G298	AP019361
Trypauchenopsis limicola	URM-P 48087	Okinawa-jima	G341	AP019362

## Sheet: Table S2
Scientific reports Supplementary Information Table S2
Bloodmeal host identification and feeding habits of a fish-fed mosquito Aedes baisasi
Takashi Miyake*, Natsuki Aihara, Ken Maeda, Chuya Shinzato, Ryo Koyanagi, Hirozumi Kobayashi & Kazunori Yamahira
*corresponding author, tmiyascb@gifu-u.ac.jp
Table S2. Species identification base on sequence similarity by blast. The analyses resulted in <90% similarity are shown by asterisks and those resulted in >99% are shown in bold.
					COI								12S rRNA								Cytochrome b								16S rRNA
					GenBank				our database				GenBank				our database				GenBank				our database				GenBank				our database
ID	Island	SampleDate	Highest similarity	Identified_Species	Accession no.	Similarity	Species		ID in database	Similarity	Species		Accession no.	Similarity	Species		ID in database	Similarity	Species		Accession no.	Similarity	Species		ID in database	Similarity	Species		Accession no.	Similarity	Species		ID in database	Similarity	Species	Comment
AMA9	Amami-oshima	2017-09-18	100	Pisodonophis boro	EU595335	99.836	Uroconger lepturus		An2	100	Pisodonophis boro		LC020900	98.795	Pisodonophis boro		An2	100	Pisodonophis boro
AMA10	Amami-oshima	2017-09-18	100	Pisodonophis boro	EU595335	99.673	Uroconger lepturus		An2	99	Pisodonophis boro		LC020900	98.795	Pisodonophis boro		An2	100	Pisodonophis boro
AMA11	Amami-oshima	2017-09-18	99	Bostrychus sinensis	AY722164	93.268	Bostrychus sinensis		B3	99	Bostrychus sinensis
AMA12	Amami-oshima	2017-09-18	100	Pisodonophis boro	EU595335	99.673	Uroconger lepturus		An2	99	Pisodonophis boro		LC020900	98.817	Pisodonophis boro		An2	100	Pisodonophis boro
AMA27	Amami-oshima	2017-09-18	100	Pisodonophis boro	EU595335	99.182	Uroconger lepturus		An2	99	Pisodonophis boro		LC020900	98.837	Pisodonophis boro		An2	100	Pisodonophis boro
AMA28	Amami-oshima	2017-09-18	100	Bostrychus sinensis	AY722164	93.377	Bostrychus sinensis		B3	99	Bostrychus sinensis		LC020805	100	Bostrychus sinensis		B4	100	Bostrychus sinensis
AMA45	Amami-oshima	2017-09-19	99	Bostrychus sinensis	AY722164	93.443	Bostrychus sinensis		B3	99	Bostrychus sinensis
AMA46	Amami-oshima	2017-09-19	100	Mugilogobius sp. 'Izumi-Haze'	KF128984	95.942	Mugilogobius abei			*			LC069773	100	Mugilogobius sp. 'Izumi-Haze'		-
AMA47	Amami-oshima	2017-09-19	100	Pisodonophis boro	EU595336	100	Uroconger lepturus		An2	99	Pisodonophis boro		LC020900	100	Pisodonophis boro		An2	99	Pisodonophis boro
AMA48	Amami-oshima	2017-09-19	100	Pisodonophis boro	EU595335	99.347	Uroconger lepturus		An2	99	Pisodonophis boro		LC020900	98.795	Pisodonophis boro		An2	100	Pisodonophis boro
AMA49	Amami-oshima	2017-09-19	100	Pisodonophis boro	EU595335	99.837	Uroconger lepturus		An2	100	Pisodonophis boro		LC020900	98.824	Pisodonophis boro		An2	100	Pisodonophis boro
AMA50	Amami-oshima	2017-09-19	100	Pisodonophis boro	EU595335	99.837	Uroconger lepturus		An2	100	Pisodonophis boro		LC020900	98.83	Pisodonophis boro		An2	100	Pisodonophis boro
AMA51	Amami-oshima	2017-09-19	94	Multiple sequences		*			B3	94	Bostrychus sinensis																									multiple peaks for both COI and cytb
AMA115	Amami-oshima	2017-09-20	100	Pisodonophis boro	EU595335	99.837	Uroconger lepturus		An2	100	Pisodonophis boro		LC020900	98.83	Pisodonophis boro		An2	100	Pisodonophis boro
AMA116	Amami-oshima	2017-09-20	100	Pisodonophis boro	EU595335	99.837	Uroconger lepturus		An2	100	Pisodonophis boro		LC020900	98.824	Pisodonophis boro		An2	100	Pisodonophis boro
AMA117	Amami-oshima	2017-09-20	100	Pisodonophis boro	EU595335	99.839	Uroconger lepturus		An2	100	Pisodonophis boro
AMA118	Amami-oshima	2017-09-20	100	Pisodonophis boro	EU595335	99.675	Uroconger lepturus		An2	99	Pisodonophis boro		LC020900	98.824	Pisodonophis boro		An2	100	Pisodonophis boro
AMA119	Amami-oshima	2017-09-20	99.667	Pisodonophis boro	EU595335	99.667	Uroconger lepturus		An2	99	Pisodonophis boro
AMA120	Amami-oshima	2017-09-20	100	Pisodonophis boro	EU595335	99.836	Uroconger lepturus		An2	100	Pisodonophis boro		LC020900	98.795	Pisodonophis boro		An2	100	Pisodonophis boro
AMA121	Amami-oshima	2017-09-20	99	Pisodonophis boro	EU595336	98.701	Uroconger lepturus		An2	99	Pisodonophis boro		LC020900	98.193	Pisodonophis boro		An2	99	Pisodonophis boro
AMA122	Amami-oshima	2017-09-20	100	Pisodonophis boro	EU595335	99.672	Uroconger lepturus		An2	99	Pisodonophis boro		LC020900	98.83	Pisodonophis boro		An2	100	Pisodonophis boro
AMA123	Amami-oshima	2017-09-20	100	Pisodonophis boro	EU595335	99.675	Uroconger lepturus		An2	99	Pisodonophis boro		LC020900	98.83	Pisodonophis boro		An2	100	Pisodonophis boro
AMA124	Amami-oshima	2017-09-20	100	Pisodonophis boro	EU595336	99.673	Uroconger lepturus		An2	99	Pisodonophis boro		LC020900	100	Pisodonophis boro		An2	99	Pisodonophis boro
AMA125	Amami-oshima	2017-09-20	100	Pisodonophis boro	EU595335	99.837	Uroconger lepturus		An2	100	Pisodonophis boro		LC020900	98.824	Pisodonophis boro		An2	100	Pisodonophis boro
AMA126	Amami-oshima	2017-09-20	100	Pisodonophis boro	EU595335	99.511	Uroconger lepturus		An2	99	Pisodonophis boro		LC020900	98.83	Pisodonophis boro		An2	100	Pisodonophis boro
AMA127	Amami-oshima	2017-09-20	100	Bostrychus sinensis	AY722164	93.607	Bostrychus sinensis		B3	100	Bostrychus sinensis
AMA128	Amami-oshima	2017-09-20	99	Pisodonophis boro	EU595336	98.423	Uroconger lepturus		An2	99	Pisodonophis boro
AMA129	Amami-oshima	2017-09-20	100	Pisodonophis boro	EU595336	100	Uroconger lepturus		An2	99	Pisodonophis boro		LC020900	100	Pisodonophis boro		An2	99	Pisodonophis boro
AMA131	Amami-oshima	2017-09-20	99	Bostrychus sinensis	AY722164	93.443	Bostrychus sinensis		B3	99	Bostrychus sinensis
AMA132	Amami-oshima	2017-09-20	100	Pisodonophis boro	EU595335	99.837	Uroconger lepturus		An2	100	Pisodonophis boro		LC020900	98.824	Pisodonophis boro		An2	100	Pisodonophis boro
AMA133	Amami-oshima	2017-09-20	100	Pisodonophis boro	EU595335	99.475	Uroconger lepturus		An2	99	Pisodonophis boro		LC020900	98.83	Pisodonophis boro		An2	100	Pisodonophis boro
AMA134	Amami-oshima	2017-09-20	100	Pisodonophis boro	EU595335	99.673	Uroconger lepturus		An2	99	Pisodonophis boro		LC020900	98.837	Pisodonophis boro		An2	100	Pisodonophis boro
AMA206	Amami-oshima	2017-09-20	100	Pisodonophis boro	EU595335	99.836	Uroconger lepturus		An2	100	Pisodonophis boro		LC020900	98.83	Pisodonophis boro		An2	100	Pisodonophis boro
AMA208	Amami-oshima	2017-09-20	99.02	Pisodonophis boro	EU595335	99.02	Uroconger lepturus		An2	99	Pisodonophis boro		LC020900	97.076	Pisodonophis boro		An2	98	Pisodonophis boro
AMA209	Amami-oshima	2017-09-20	100	Pisodonophis boro	EU595335	99.836	Uroconger lepturus		An2	100	Pisodonophis boro		LC020900	98.837	Pisodonophis boro		An2	100	Pisodonophis boro
AMA210	Amami-oshima	2017-09-20	100	Bostrychus sinensis	AY722164	93.432	Bostrychus sinensis		B3	100	Bostrychus sinensis
AMA211	Amami-oshima	2017-09-20	100	Pisodonophis boro	EU595335	99.508	Uroconger lepturus		An2	99	Pisodonophis boro		LC020900	98.817	Pisodonophis boro		An2	100	Pisodonophis boro
AMA212	Amami-oshima	2017-09-20	99	Bostrychus sinensis	AY722164	93.443	Bostrychus sinensis		B3	99	Bostrychus sinensis
AMA213	Amami-oshima	2017-09-20	99.018	Pisodonophis boro	EU595336	99.018	Uroconger lepturus		An2	99	Pisodonophis boro		LC020900	98.256	Pisodonophis boro		An2	99	Pisodonophis boro
AMA214	Amami-oshima	2017-09-20	100	Bostrychus sinensis	AY722164	93.607	Bostrychus sinensis		B3	100	Bostrychus sinensis
AMA246	Amami-oshima	2017-09-20	100	Pisodonophis boro	EU595336	100	Uroconger lepturus		An2	99	Pisodonophis boro		LC020900	100	Pisodonophis boro		An2	99	Pisodonophis boro
AMA247	Amami-oshima	2017-09-20	99	Pisodonophis boro	EU595336	98.555	Uroconger lepturus		An2	99	Pisodonophis boro		LC020900	98.256	Pisodonophis boro		An2	99	Pisodonophis boro
AMA248	Amami-oshima	2017-09-20	100	Pisodonophis boro	EU595335	99.673	Uroconger lepturus		An2	99	Pisodonophis boro		LC020900	98.837	Pisodonophis boro		An2	100	Pisodonophis boro
AMA249	Amami-oshima	2017-09-20	99	Bostrychus sinensis	AY722164	93.443	Bostrychus sinensis		B3	99	Bostrychus sinensis
AMA250	Amami-oshima	2017-09-20	100	Pisodonophis boro	EU595335	99.836	Uroconger lepturus		An2	100	Pisodonophis boro
AMA253	Amami-oshima	2017-09-20	99	Pisodonophis boro	EU595335	98.684	Uroconger lepturus		An2	99	Pisodonophis boro
AMA256	Amami-oshima	2017-09-20	99	Pisodonophis boro	EU595336	98.691	Uroconger lepturus		An2	99			LC020900	98.204	Pisodonophis boro		An2	99	Pisodonophis boro
FKR-1	Iriomote-jima	2015-11-15	99	Bostrychus sinensis	AY722164	92.675	Bostrychus sinensis		B1	99	Bostrychus sinensis										AB021231	98.165	Bostrychus sinensis		B1	99	Bostrychus sinensis
FKR-2	Iriomote-jima	2015-11-15	100	Moringua microchir		*				*			LC020870	100	Moringua microchir		An1	94	Moringua microchir										AP010841	95.965	Moringua microchir		An1	95	Moringua microchir
FKR-3	Iriomote-jima	2015-11-15	99	Bostrychus sinensis	AY722164	92.994	Bostrychus sinensis		B1	99	Bostrychus sinensis										AB021231	98.182	Bostrychus sinensis		B1	99	Bostrychus sinensis
FKR-4	Iriomote-jima	2015-11-15	100	Periophthalmus argentilineatus																	AB021251	100	Periophthalmus argentilineatus		G12	100	Periophthalmus argentilineatus
FKR-5	Iriomote-jima	2015-11-15	99	Bostrychus sinensis	AY722164	92.436	Bostrychus sinensis		B1	99	Bostrychus sinensis										AB021231	98.23	Bostrychus sinensis		B1	99	Bostrychus sinensis
FKR-26	Iriomote-jima	2015-11-16	100	Moringua microchir		*				*			LC020870	100	Moringua microchir		An1	94	Moringua microchir										AP010841	95.965	Moringua microchir		An1	95	Moringua microchir
FKR-27	Iriomote-jima	2015-11-16	99.478	Bostrychus sinensis	AY722164	93.537	Bostrychus sinensis		B3	99	Bostrychus sinensis										AB021231	99.478	Bostrychus sinensis		B3	99	Bostrychus sinensis
FKR-28	Iriomote-jima	2015-11-16	100	Myersina macrostoma	KX223901	95.965	Glossogobius aureus			*			LC340250	100	Myersina macrostoma		-					*			-				KM357599	90.311	Ptereleotris caeruleomarginata			*
FKR-29	Iriomote-jima	2015-11-16	100	Bostrychus sinensis	AY722164	93.631	Bostrychus sinensis		B3	99	Bostrychus sinensis										AB021231	100	Bostrychus sinensis		B3	100	Bostrychus sinensis
FKR-30	Iriomote-jima	2015-11-16	100	Moringua microchir		*				*			LC020870	100	Moringua microchir		An1	94	Moringua microchir			*				*
FKR-31	Iriomote-jima	2015-11-16	100	Moringua microchir	JQ431918	90.143	Moringua sp.			*			LC020870	100	Moringua microchir		An1	94	Moringua microchir			*				*			AP010841	95.789	Moringua microchir		An1	95	Moringua microchir
FKR-32	Iriomote-jima	2015-11-16	100	Moringua microchir	EU595142	90.032	Gnathophis nystromi			*			LC020870	100	Moringua microchir		An1	94	Moringua microchir			*				*			AP010841	95.965	Moringua microchir		An1	95	Moringua microchir
FKR-33	Iriomote-jima	2015-11-16	99	Bostrychus sinensis	AY722164	92.575	Bostrychus sinensis		B1	99	Bostrychus sinensis										AB021231	97.931	Bostrychus sinensis		B1	99	Bostrychus sinensis
FKR-34	Iriomote-jima	2015-11-16	100	Periophthalmus argentilineatus	KU692743	100	Periophthalmus argentilineatus		G10	99	Periophthalmus modestus		AB974565	100	Periophthalmus argentilineatus		G12	100	Periophthalmus argentilineatus		AB021251	99.078	Periophthalmus argentilineatus		G10	100	Periophthalmus modestus
FKR-35	Iriomote-jima	2015-11-16	99	Bostrychus sinensis	AY722164	92.733	Bostrychus sinensis		B1	99	Bostrychus sinensis										AB021231	97.931	Bostrychus sinensis		B1	99	Bostrychus sinensis
FKR-36	Iriomote-jima	2015-11-16	99	Bostrychus sinensis	AY722164	92.587	Bostrychus sinensis		B1	99	Bostrychus sinensis										AB021231	97.931	Bostrychus sinensis		B1	99	Bostrychus sinensis
FKR-37	Iriomote-jima	2015-11-16	100	Moringua microchir	JQ431918	90.047	Moringua sp.			*			LC020870	100	Moringua microchir		An1	94	Moringua microchir			*				*
FKR-38	Iriomote-jima	2015-11-16	99.371	Moringua microchir		*				*			LC020870	99.371	Moringua microchir		An1	93	Moringua microchir			*				*
FKR-39	Iriomote-jima	2015-11-16	100	Bostrychus sinensis	AY722164	94.167	Bostrychus sinensis		B3	100	Bostrychus sinensis										AB021231	100	Bostrychus sinensis		B3	100	Bostrychus sinensis
FKR101	Iriomote-jima	2016-10-29	99	Bostrychus sinensis	AY722164	92.64	Bostrychus sinensis		B1	99	Bostrychus sinensis
FKR102	Iriomote-jima	2016-10-29	99.371	Moringua microchir		*				*			LC020870	99.371	Moringua microchir		An1	93	Moringua microchir
FKR103	Iriomote-jima	2016-10-29	99.518	Pisodonophis boro	EU595335	99.518	Uroconger lepturus		An2	99	Pisodonophis boro
FKR106	Iriomote-jima	2016-10-29	100	Bostrychus sinensis	AY722164	93.76	Bostrychus sinensis		B3	100
FKR107	Iriomote-jima	2016-10-29	99	Bostrychus sinensis	AY722164	92.8	Bostrychus sinensis		B1	99
FKR108	Iriomote-jima	2016-10-29	100	Moringua microchir		*				*			LC020870	100	Moringua microchir		An1	94	Moringua microchir
FKR110	Iriomote-jima	2016-10-29	100	Bostrychus sinensis	AY722164	93.6	Bostrychus sinensis		B3	99	Bostrychus sinensis		LC020805	100	Bostrychus sinensis		B4	100	Bostrychus sinensis
FKR113	Iriomote-jima	2016-10-29	100	Bostrychus sinensis									LC020805	100	Bostrychus sinensis		B4	100	Bostrychus sinensis
FKR116	Iriomote-jima	2016-10-29	100	Bostrychus sinensis									LC020805	100	Bostrychus sinensis		B4	100	Bostrychus sinensis
FKR117	Iriomote-jima	2016-10-29	100	Bostrychus sinensis									LC020805	100	Bostrychus sinensis		B4	100	Bostrychus sinensis
FKR118	Iriomote-jima	2016-10-29	100	Bostrychus sinensis									LC020805	99.371	Bostrychus sinensis		B1	100	Bostrychus sinensis
FKR119	Iriomote-jima	2016-10-29	100	Bostrychus sinensis									LC020805	99.367	Bostrychus sinensis		B1	100	Bostrychus sinensis
FKR120	Iriomote-jima	2016-10-29	100	Pisodonophis boro									LC020900	98.795	Pisodonophis boro		An2	100	Pisodonophis boro
FKR161	Iriomote-jima	2016-10-30	100	Bostrychus sinensis									LC020805	100	Bostrychus sinensis		B4	100	Bostrychus sinensis
FKR162	Iriomote-jima	2016-10-30	100	Bostrychus sinensis									LC020805	100	Bostrychus sinensis		B4	100	Bostrychus sinensis
FKR164	Iriomote-jima	2016-10-30	99	Bostrychus sinensis	AY722164	92.64	Bostrychus sinensis		B1	99	Bostrychus sinensis
FKR165	Iriomote-jima	2016-10-30	100	Moringua microchir		*				*			LC020870	100	Moringua microchir		An1	94	Moringua microchir
FKR166	Iriomote-jima	2016-10-30	99	Bostrychus sinensis	AY722164	92.644	Bostrychus sinensis		B1	99	Bostrychus sinensis
FKR167	Iriomote-jima	2016-10-30	99	Bostrychus sinensis	AY722164	92.459	Bostrychus sinensis		B1	99	Bostrychus sinensis
FKR168	Iriomote-jima	2016-10-30	99	Bostrychus sinensis	AY722164	93.76	Bostrychus sinensis		B3	99	Bostrychus sinensis
FKR169	Iriomote-jima	2016-10-30	99	Bostrychus sinensis	AY722164	92.574	Bostrychus sinensis		B1	99	Bostrychus sinensis
FKR171	Iriomote-jima	2016-10-30	99	Bostrychus sinensis	AY722164	92.64	Bostrychus sinensis		B1	99	Bostrychus sinensis
FKR172	Iriomote-jima	2016-10-30	99	Bostrychus sinensis	AY722164	93.6	Bostrychus sinensis		B3	99	Bostrychus sinensis
FKR174	Iriomote-jima	2016-10-30	99	Bostrychus sinensis	AY722164	92.64	Bostrychus sinensis		B1	99	Bostrychus sinensis
FKR176	Iriomote-jima	2016-10-30	99	Bostrychus sinensis	AY722164	93.6	Bostrychus sinensis		B3	99	Bostrychus sinensis
FKR177	Iriomote-jima	2016-10-30	100	Bostrychus sinensis	AY722164	92.96	Bostrychus sinensis		B1	100	Bostrychus sinensis
FKR178	Iriomote-jima	2016-10-30	99	Bostrychus sinensis	AY722164	93.142	Bostrychus sinensis		B3	99	Bostrychus sinensis
FKR179	Iriomote-jima	2016-10-30	99	Bostrychus sinensis	AY722164	92.48	Bostrychus sinensis		B1	99	Bostrychus sinensis
NDR-1	Iriomote-jima	2015-11-16	100	Bostrychus sinensis	AY722164	93.39	Bostrychus sinensis		B1	99	Bostrychus sinensis										AB021231	98.193	Bostrychus sinensis		B1	100	Bostrychus sinensis
NDR-2	Iriomote-jima	2015-11-16	100	Bostrychus sinensis	AY722164	94.416	Bostrychus sinensis		B3	100	Bostrychus sinensis										AB021231	99.747	Bostrychus sinensis		B3	99	Bostrychus sinensis
NDR-5	Iriomote-jima	2015-11-15	99	Bostrychus sinensis	AY722164	93.144	Bostrychus sinensis		B1	99	Bostrychus sinensis										AB021231	98.223	Bostrychus sinensis		B1	99	Bostrychus sinensis
NDR-6	Iriomote-jima	2015-11-15	100	Moringua microchir		*				*			LC020870	100	Moringua microchir		An1	94	Moringua microchir			*				*
NDR-7	Iriomote-jima	2015-11-15	100	Bostrychus sinensis	AY722164	94.407	Bostrychus sinensis		B3	100	Bostrychus sinensis										AB021231	100	Bostrychus sinensis		B3	100	Bostrychus sinensis
NDR-8	Iriomote-jima	2015-11-15	100	Bostrychus sinensis	AY722164	93.675	Bostrychus sinensis		B1	100	Bostrychus sinensis										AB021231	98.228	Bostrychus sinensis		B1	99	Bostrychus sinensis
NDR-9	Iriomote-jima	2015-11-15	99	Bostrychus sinensis	AY722164	93.381	Bostrychus sinensis		B1	99	Bostrychus sinensis										AB021231	98.228	Bostrychus sinensis		B1	99	Bostrychus sinensis
NDR-10	Iriomote-jima	2015-11-15	100	Moringua microchir		*				*			LC020870	100	Moringua microchir		An1	94	Moringua microchir			*				*
NDR-11	Iriomote-jima	2015-11-15	100	Salarias fasciatus	FJ584077	100	Salarias fasciatus			*											AP004451	99.54	Salarias fasciatus		-
NDR-12	Iriomote-jima	2015-11-15	99.504	Rhinecanthus verrucosus	KJ202197	99.504	Rhinecanthus verrucosus			*											KF025751	99.31	Rhinecanthus verrucosus			*
NDR-13	Iriomote-jima	2015-11-15	99	Bostrychus sinensis	AY722164	93.046	Bostrychus sinensis		B1	99	Bostrychus sinensis										AB021231	98.108	Bostrychus sinensis		B1	99	Bostrychus sinensis
NDR-14	Iriomote-jima	2015-11-15	99.758	Periophthalmus argentilineatus	KU692743	98.487	Periophthalmus argentilineatus		G12	99	Periophthalmus argentilineatus										AB021251	99.758	Periophthalmus argentilineatus		G12	99	Periophthalmus argentilineatus
NDR-15	Iriomote-jima	2015-11-15	100	Bostrychus sinensis	AY722164	94.237	Bostrychus sinensis		B3	99	Bostrychus sinensis										AB021231	100	Bostrychus sinensis		B3	100	Bostrychus sinensis
NDR-16	Iriomote-jima	2015-11-15	100	Uropterygius concolor		*			An7	99	Uropterygius concolor		LC020892	88.957	Uropterygius micropterus		An7	100	Uropterygius concolor			*			An6	99	Uropterygius concolor		AB702982	94.084	Uropterygius micropterus		An7	99	Uropterygius concolor
NDR-17	Iriomote-jima	2015-11-15	100	Bostrychus sinensis	AY722164	94.276	Bostrychus sinensis		B3	100	Bostrychus sinensis										AB021231	100	Bostrychus sinensis		B3	100	Bostrychus sinensis
NDR-18	Iriomote-jima	2015-11-15	99	Bostrychus sinensis	AY722164	92.436	Bostrychus sinensis		B1	99	Bostrychus sinensis										AB021231	98.196	Bostrychus sinensis		B1	99	Bostrychus sinensis
NDR-19	Iriomote-jima	2015-11-15	99	Bostrychus sinensis	AY722164	93.46	Bostrychus sinensis		B1	99	Bostrychus sinensis										AB021231	98.191	Bostrychus sinensis		B1	99	Bostrychus sinensis
NDR-20	Iriomote-jima	2015-11-15	100	Periophthalmus argentilineatus	KU944887	99.223	Periophthalmus modestus		G12	99	Periophthalmus argentilineatus										AB021251	99.758	Periophthalmus argentilineatus		G12	100	Periophthalmus argentilineatus
NDR-21	Iriomote-jima	2015-11-15	100	Pisodonophis boro	EU595335	99.843	Uroconger lepturus		An2	100	Pisodonophis boro		LC020900	98.795	Pisodonophis boro		An2	100	Pisodonophis boro			*				*			KT878189	97.028	Pisodonophis boro		An2	99	Pisodonophis boro
NDR-22	Iriomote-jima	2015-11-15	100	Bostrychus sinensis	AY722164	93.641	Bostrychus sinensis		B3	100	Bostrychus sinensis										AB021231	100	Bostrychus sinensis		B3	100	Bostrychus sinensis
NDR-23	Iriomote-jima	2015-11-15	99.844	Pisodonophis boro	EU595335	99.844	Uroconger lepturus		An2	99	Pisodonophis boro											*				*
NDR-24	Iriomote-jima	2015-11-15	100	Pisodonophis boro	EU595335	99.844	Uroconger lepturus		An2	100	Pisodonophis boro											*				*
NDR-25	Iriomote-jima	2015-11-15	100	Bostrychus sinensis	AY722164	93.721	Bostrychus sinensis		B3	100	Bostrychus sinensis										AB021231	99.747	Bostrychus sinensis		B3	99	Bostrychus sinensis
NDR-26	Iriomote-jima	2015-11-15	100	Moringua microchir		*				*			LC020870	100	Moringua microchir		An1	94	Moringua microchir
NDR-27	Iriomote-jima	2015-11-15	100	Periophthalmus argentilineatus																	AB021251	100	Periophthalmus argentilineatus		G12	100	Periophthalmus argentilineatus
NDR-28	Iriomote-jima	2015-11-15	99	Bostrychus sinensis	AY722164	92.622	Bostrychus sinensis		B1	99	Bostrychus sinensis										AB021231	98.201	Bostrychus sinensis		B1	99	Bostrychus sinensis
NDR-29	Iriomote-jima	2015-11-15	99	Bostrychus sinensis	AY722164	92.308	Bostrychus sinensis		B1	99	Bostrychus sinensis										AB021231	98.45	Bostrychus sinensis		B1	99	Bostrychus sinensis
NDR-30	Iriomote-jima	2015-11-15	100	Moringua microchir	JQ431918	90.184	Moringua sp.			*			LC020870	100	Moringua microchir		An1	94	Moringua microchir
NDR-31	Iriomote-jima	2015-11-15	100	Periophthalmus argentilineatus									AB974565	100	Periophthalmus argentilineatus		G12	100	Periophthalmus argentilineatus		AB021251	98.293	x		G12	98	Periophthalmus argentilineatus
NDR-32	Iriomote-jima	2015-11-15	100	Salarias fasciatus	FJ584077	100	Salarias fasciatus			*											AP004451	99.5	Salarias fasciatus		-
NDR-33	Iriomote-jima	2015-11-15	100	Moringua microchir		*				*			LC020870	100	Moringua microchir		An1	94	Moringua microchir
NDR-34	Iriomote-jima	2015-11-15	100	Moringua microchir	JQ431918	90	Moringua sp.			*			LC020870	100	Moringua microchir		An1	94	Moringua microchir			*				*
NDR-35	Iriomote-jima	2015-11-15	99.638	Gymnothorax pictus	KP194043	99.203	Gymnothorax pictus			*			JX242929.1	98.742	Gymnothorax pictus		-												JX242976	99.638	Gymnothorax pictus			*
NDR-36	Iriomote-jima	2015-11-15	100	Salarias luctuosus		*				*			LC146295	100	Salarias luctuosus		-												KX301970	91.636	Salarias fasciatus			*
NDR-37	Iriomote-jima	2015-11-15	99	Bostrychus sinensis	AY722164	93.368	Bostrychus sinensis		B1	99	Bostrychus sinensis										AB021231	98.219	Bostrychus sinensis		B1	99	Bostrychus sinensis
NDR-38	Iriomote-jima	2015-11-15	100	Bostrychus sinensis	AY722164	93.86	Bostrychus sinensis		B3	99	Bostrychus sinensis										AB021231	100	Bostrychus sinensis		B3	100	Bostrychus sinensis
NDR-39	Iriomote-jima	2015-11-15	100	Bostrychus sinensis	AY722164	94.343	Bostrychus sinensis		B3	100	Bostrychus sinensis										AB021231	100	Bostrychus sinensis		B3	100	Bostrychus sinensis
NDR-40	Iriomote-jima	2015-11-15	100	Moringua microchir	JQ431918	90.123	Moringua sp.			*			LC020870	100	Moringua microchir		An1	94	Moringua microchir			*				*
NDR-41	Iriomote-jima	2015-11-15	99	Bostrychus sinensis	AY722164	93.134	Bostrychus sinensis		B1	99	Bostrychus sinensis										AB021231	98.223	Bostrychus sinensis		B1	99	Bostrychus sinensis
NDR-42	Iriomote-jima	2015-11-15	99	Bostrychus sinensis	AY722164	93.165	Bostrychus sinensis		B1	99	Bostrychus sinensis										AB021231	98.223	Bostrychus sinensis		B1	99	Bostrychus sinensis
NDR-43	Iriomote-jima	2015-11-15	99	Bostrychus sinensis	AY722164	93.46	Bostrychus sinensis		B1	99	Bostrychus sinensis										AB021231	98.237	Bostrychus sinensis		B1	99	Bostrychus sinensis
NDR-44	Iriomote-jima	2015-11-15	100	Entomacrodus striatus	KX301868	100	Entomacrodus striatus			*			AB969913	100	Entomacrodus striatus		-					*				*			KX301949	99.822	Entomacrodus striatus			*
NDR-45	Iriomote-jima	2015-11-15	100	Bostrychus sinensis	AY722164	94.213	Bostrychus sinensis		B3	100	Bostrychus sinensis										AB021231	100	Bostrychus sinensis		B3	100	Bostrychus sinensis
NDR-47	Iriomote-jima	2015-11-15	100	Bostrychus sinensis	AY722164	94.296	Bostrychus sinensis		B3	100	Bostrychus sinensis										AB021231	100	Bostrychus sinensis		B3	100	Bostrychus sinensis
NDR-48	Iriomote-jima	2015-11-15	100	Salarias luctuosus		*				*			LC146295	100	Salarias luctuosus		-					*				*			KX301970	91.652	Salarias fasciatus			*
NDR-49	Iriomote-jima	2015-11-15	99	Bostrychus sinensis	AY722164	93.286	Bostrychus sinensis		B1	99	Bostrychus sinensis
NDR-51	Iriomote-jima	2015-11-15	100	Bostrychus sinensis	AY722164	94.316	Bostrychus sinensis		B3	99	Bostrychus sinensis										AB021231	100	Bostrychus sinensis		B3	100	Bostrychus sinensis
NDR-52	Iriomote-jima	2015-11-15	100	Bostrychus sinensis	AY722164	94.414	Bostrychus sinensis		B3	100	Bostrychus sinensis										AB021231	100	Bostrychus sinensis		B3	100	Bostrychus sinensis
NDR-53	Iriomote-jima	2015-11-15	100	Bostrychus sinensis	AY722164	94.533	Bostrychus sinensis		B3	100	Bostrychus sinensis
NDR-54	Iriomote-jima	2015-11-15	99.495	Bostrychus sinensis	AY722164	94.464	Bostrychus sinensis		B3	99	Bostrychus sinensis										AB021231	99.495	Bostrychus sinensis		B3	99	Bostrychus sinensis
OUR101	Okinawa-jima	2016-10-10	100	Pisodonophis boro									LC020900	98.78	Pisodonophis boro		An2	100	Pisodonophis boro
OUR102	Okinawa-jima	2016-10-10	100	Pisodonophis boro									LC020900	98.788	Pisodonophis boro		An2	100	Pisodonophis boro
OUR103	Okinawa-jima	2016-10-10	100	Pisodonophis boro									LC020900	98.795	Pisodonophis boro		An2	100	Pisodonophis boro
OUR104	Okinawa-jima	2016-10-10	100	Pisodonophis boro									LC020900	98.75	Pisodonophis boro		An2	100	Pisodonophis boro
OUR105	Okinawa-jima	2016-10-10	100	Bostrychus sinensis	AY722164	93.627	Bostrychus sinensis		B3	100	Bostrychus sinensis
OUR106	Okinawa-jima	2016-10-10	100	Bostrychus sinensis	AY722164	93.701	Bostrychus sinensis		B3	100	Bostrychus sinensis
OUR107	Okinawa-jima	2016-10-10	99.679	Pisodonophis boro	EU595335	99.679	Uroconger lepturus		An2	99	Pisodonophis boro
OUR108	Okinawa-jima	2016-10-10	99.679	Pisodonophis boro	EU595335	99.679	Uroconger lepturus		An2	99	Pisodonophis boro
OUR110	Okinawa-jima	2016-10-10	99	Pisodonophis boro	EU595336	98.246	Uroconger lepturus		An2	98	Pisodonophis boro		LC020900	97.987	Pisodonophis boro		An2	99	Pisodonophis boro
OUR111	Okinawa-jima	2016-10-10	100	Bostrychus sinensis	AY722164	93.76	Bostrychus sinensis		B3	100	Bostrychus sinensis
OUR174	Okinawa-jima	2016-10-11	99	Pisodonophis boro									LC020900	98.204	Pisodonophis boro		An2	99	Pisodonophis boro
OUR175	Okinawa-jima	2016-10-11	100	Pisodonophis boro									LC020900	98.795	Pisodonophis boro		An2	100	Pisodonophis boro
OUR176	Okinawa-jima	2016-10-11	100	Pisodonophis boro	EU595335	99.684	Uroconger lepturus		An2	99	Pisodonophis boro		LC020900	98.788	Pisodonophis boro		An2	100	Pisodonophis boro
OUR177	Okinawa-jima	2016-10-11	100	Bostrychus sinensis	AY722164	93.76	Bostrychus sinensis		B3	100	Bostrychus sinensis
OUR178	Okinawa-jima	2016-10-11	99.518	Pisodonophis boro	EU595335	99.518	Uroconger lepturus		An2	99	Pisodonophis boro
OUR179	Okinawa-jima	2016-10-11	100	Pisodonophis boro	EU595336	100	Uroconger lepturus		An2	99	Pisodonophis boro
OUR180	Okinawa-jima	2016-10-11	99.678	Pisodonophis boro	EU595335	99.678	Uroconger lepturus		An2	99	Pisodonophis boro
OUR181	Okinawa-jima	2016-10-11	99	Bostrychus sinensis	AY722164	93.6	Bostrychus sinensis		B3	99	Bostrychus sinensis
OUR182	Okinawa-jima	2016-10-11	100	Trypauchenopsis intermedia		*				*			LC092103	100	Trypauchenopsis intermedia			*				*				*			KT277705	92.831	Scartelaos gigas		G9	91	Periophthalmus modestus
OUR183	Okinawa-jima	2016-10-11	98	Moringua microchir					An1	98	Moringua microchir		LC020870	92.466	Moringua microchir		An1	98	Moringua microchir
OUR255	Okinawa-jima	2017-09-01	100	Pisodonophis boro	EU595335	99.84	Uroconger lepturus		An2	100	Pisodonophis boro		LC020900	98.83	Pisodonophis boro		An2	100	Pisodonophis boro
OUR256	Okinawa-jima	2017-09-01	99	Pisodonophis boro	EU595336	98.869	Uroconger lepturus		An2	99	Pisodonophis boro		LC020900	98.256	Pisodonophis boro		An2	99	Pisodonophis boro
OUR257	Okinawa-jima	2017-09-01	100	Pisodonophis boro	EU595335	99.684	Uroconger lepturus		An2	99	Pisodonophis boro		LC020900	98.837	Pisodonophis boro		An2	100	Pisodonophis boro
OUR258	Okinawa-jima	2017-09-01	100	Pisodonophis boro	EU595335	99.68	Uroconger lepturus		An2	99	Pisodonophis boro		LC020900	98.83	Pisodonophis boro		An2	100	Pisodonophis boro
OUR259	Okinawa-jima	2017-09-01	100	Pisodonophis boro	EU595335	99.679	Uroconger lepturus		An2	99	Pisodonophis boro		LC020900	98.81	Pisodonophis boro		An2	100	Pisodonophis boro
OUR260	Okinawa-jima	2017-09-01	100	Pisodonophis boro	EU595336	100	Uroconger lepturus		An2	99	Pisodonophis boro		LC020900	99.415	Pisodonophis boro		An2	99	Pisodonophis boro
OUR261	Okinawa-jima	2017-09-01	100	Pisodonophis boro	EU595336	100	Uroconger lepturus		An2	99	Pisodonophis boro		LC020900	99.419	Pisodonophis boro		An2	99	Pisodonophis boro
OUR262	Okinawa-jima	2017-09-01	99	Pisodonophis boro	EU595336	98.72	Uroconger lepturus		An2	99	Pisodonophis boro		LC020900	98.256	Pisodonophis boro		An2	99	Pisodonophis boro
OUR263	Okinawa-jima	2017-09-01	100	Pisodonophis boro	EU595335	99.518	Uroconger lepturus		An2	99	Pisodonophis boro		LC020900	98.83	Pisodonophis boro		An2	100	Pisodonophis boro
OUR264	Okinawa-jima	2017-09-01	100	Pisodonophis boro	EU595335	99.677	Uroconger lepturus		An2	99	Pisodonophis boro		LC020900	98.837	Pisodonophis boro		An2	100	Pisodonophis boro
OUR265	Okinawa-jima	2017-09-01	100	Moringua microchir		*				*			LC020870	100	Moringua microchir		An1	94	Moringua microchir
OUR266	Okinawa-jima	2017-09-01	100	Pisodonophis boro	EU595335	99.68	Uroconger lepturus		An2	99	Pisodonophis boro		LC020900	98.837	Pisodonophis boro		An2	100	Pisodonophis boro
OUR267	Okinawa-jima	2017-09-01	100	Pisodonophis boro	EU595335	99.84	Uroconger lepturus		An2	100	Pisodonophis boro		LC020900	98.837	Pisodonophis boro		An2	100	Pisodonophis boro
OUR269	Okinawa-jima	2017-09-01	100	Pisodonophis boro	EU595336	100	Uroconger lepturus		An2	99	Pisodonophis boro		LC020900	99.415	Pisodonophis boro		An2	99	Pisodonophis boro
OUR270	Okinawa-jima	2017-09-01	100	Pisodonophis boro	EU595335	99.671	Uroconger lepturus		An2	99	Pisodonophis boro		LC020900	98.83	Pisodonophis boro		An2	100	Pisodonophis boro
OUR271	Okinawa-jima	2017-09-01	100	Pisodonophis boro	EU595335	99.679	Uroconger lepturus		An2	99	Pisodonophis boro		LC020900	98.837	Pisodonophis boro		An2	100	Pisodonophis boro
OUR273	Okinawa-jima	2017-09-01	99.68	Pisodonophis boro	EU595335	99.68	Uroconger lepturus		An2	99	Pisodonophis boro
OUR274	Okinawa-jima	2017-09-01	99.677	Pisodonophis boro	EU595335	99.677	Uroconger lepturus		An2	99	Pisodonophis boro
OUR275	Okinawa-jima	2017-09-01	100	Pisodonophis boro	EU595336	100	Uroconger lepturus		An2	99	Pisodonophis boro
OUR454	Okinawa-jima	2017-09-03	100	Moringua microchir		*				*			LC020870	100	Moringua microchir		An1	94	Moringua microchir										AP010841	95.986	Moringua microchir		An1	95	Moringua microchir
OUR455	Okinawa-jima	2017-09-03	99.679	Pisodonophis boro	EU595335	99.679	Uroconger lepturus		An2	99	Pisodonophis boro
OUR456	Okinawa-jima	2017-09-03	99.678	Pisodonophis boro	EU595335	99.678	Uroconger lepturus		An2	99	Pisodonophis boro
OUR457	Okinawa-jima	2017-09-03	99	Bostrychus sinensis	AY722164	93.569	Bostrychus sinensis		B3	99	Bostrychus sinensis
OUR458	Okinawa-jima	2017-09-03	100	Periophthalmus argentilineatus									AB974565	100	Periophthalmus argentilineatus		G12	100	Periophthalmus argentilineatus
OUR459	Okinawa-jima	2017-09-03	99.527	Pisodonophis boro	EU595335	99.527	Uroconger lepturus		An2	99	Pisodonophis boro
OUR460	Okinawa-jima	2017-09-03	99.677	Pisodonophis boro	EU595335	99.677	Uroconger lepturus		An2	99	Pisodonophis boro
OUR461	Okinawa-jima	2017-09-03	99.518	Pisodonophis boro	EU595335	99.518	Uroconger lepturus		An2	99	Pisodonophis boro
OUR462	Okinawa-jima	2017-09-03	99.368	Pisodonophis boro	EU595335	99.368	Uroconger lepturus		An2	99	Pisodonophis boro
OUR463	Okinawa-jima	2017-09-03	100	Pisodonophis boro	EU595336	100	Uroconger lepturus		An2	99	Pisodonophis boro
OUR464	Okinawa-jima	2017-09-03	99.679	Pisodonophis boro	EU595335	99.679	Uroconger lepturus		An2	99	Pisodonophis boro
OUR465	Okinawa-jima	2017-09-03	99.518	Pisodonophis boro	EU595335	99.518	Uroconger lepturus		An2	99	Pisodonophis boro
OUR466	Okinawa-jima	2017-09-03	99.518	Pisodonophis boro	EU595335	99.518	Uroconger lepturus		An2	99	Pisodonophis boro
OUR467	Okinawa-jima	2017-09-03	100	Pisodonophis boro									LC020900	98.83	Pisodonophis boro		An2	100	Pisodonophis boro
OUR468	Okinawa-jima	2017-09-03	100	Bostrychus sinensis	AY722164	93.671	Bostrychus sinensis		B3	100	Bostrychus sinensis
OUR469	Okinawa-jima	2017-09-03	99.334	Pisodonophis boro	EU595335	99.334	Uroconger lepturus		An2	99	Pisodonophis boro
OUR470	Okinawa-jima	2017-09-03	99.518	Pisodonophis boro	EU595335	99.518	Uroconger lepturus		An2	99	Pisodonophis boro
OUR471	Okinawa-jima	2017-09-03	99.674	Pisodonophis boro	EU595335	99.674	Uroconger lepturus		An2	99	Pisodonophis boro
OUR551	Okinawa-jima	2017-09-03	100	Bostrychus sinensis	AY722164	93.648	Bostrychus sinensis		B3	100	Bostrychus sinensis
OUR552	Okinawa-jima	2017-09-03	99.339	Pisodonophis boro	EU595335	99.339	Uroconger lepturus		An2	99	Pisodonophis boro
OUR553	Okinawa-jima	2017-09-03	99.669	Pisodonophis boro	EU595335	99.669	Uroconger lepturus		An2	99	Pisodonophis boro
OUR554	Okinawa-jima	2017-09-03	99.676	Pisodonophis boro	EU595335	99.676	Uroconger lepturus		An2	99	Pisodonophis boro
OUR635	Okinawa-jima	2017-09-04	99.673	Pisodonophis boro	EU595335	99.673	Uroconger lepturus		An2	99	Pisodonophis boro
OUR637	Okinawa-jima	2017-09-04	100	Bostrychus sinensis	AY722164	93.651	Bostrychus sinensis		B3	100	Bostrychus sinensis
OUR638	Okinawa-jima	2017-09-04	99.519	Pisodonophis boro	EU595335	99.519	Uroconger lepturus		An2	99	Pisodonophis boro
OUR639	Okinawa-jima	2017-09-04	99.518	Pisodonophis boro	EU595335	99.518	Uroconger lepturus		An2	99	Pisodonophis boro
OUR640	Okinawa-jima	2017-09-04	99.514	Pisodonophis boro	EU595335	99.514	Uroconger lepturus		An2	99	Pisodonophis boro
OUR641	Okinawa-jima	2017-09-04	100	Pisodonophis boro	EU595335	99.839	Uroconger lepturus		An2	100	Pisodonophis boro
OUR763	Okinawa-jima	2017-09-04	100	Pisodonophis boro	EU595335	99.839	Uroconger lepturus		An2	100	Pisodonophis boro		LC020900	98.802	Pisodonophis boro		An2	100	Pisodonophis boro
OUR764	Okinawa-jima	2017-09-04	99.676	Pisodonophis boro	EU595335	99.676	Uroconger lepturus		An2	99	Pisodonophis boro
OUR765	Okinawa-jima	2017-09-04	100	Pisodonophis boro	EU595336	100	Uroconger lepturus		An2	99	Pisodonophis boro
OUR766	Okinawa-jima	2017-09-04	100	Pisodonophis boro	EU595335	99.838	Uroconger lepturus		An2	100	Pisodonophis boro
OUR768	Okinawa-jima	2017-09-04	100	Pisodonophis boro	EU595336	100	Uroconger lepturus		An2	99	Pisodonophis boro
OUR769	Okinawa-jima	2017-09-04	99.676	Pisodonophis boro	EU595335	99.676	Uroconger lepturus		An2	99	Pisodonophis boro
OUR770	Okinawa-jima	2017-09-04	99.679	Pisodonophis boro	EU595335	99.679	Uroconger lepturus		An2	99	Pisodonophis boro
OUR771	Okinawa-jima	2017-09-04	100	Moringua microchir		*				*			LC020870	100	Moringua microchir		An1	94	Moringua microchir
OUR772	Okinawa-jima	2017-09-04	99	Pisodonophis boro	EU595336	98.716	Uroconger lepturus		An2	99	Pisodonophis boro
OUR773	Okinawa-jima	2017-09-04	100	Pisodonophis boro									LC020900	98.611	Pisodonophis boro		An2	100	Pisodonophis boro
OUR774	Okinawa-jima	2017-09-04	100	Bostrychus sinensis	AY722164	93.73	Bostrychus sinensis		B3	100	Bostrychus sinensis
OUR775	Okinawa-jima	2017-09-04	100	Pisodonophis boro	EU595336	100	Uroconger lepturus		An2	99	Pisodonophis boro
OUR777	Okinawa-jima	2017-09-04	100	Bostrychus sinensis	AY722164	93.73	Bostrychus sinensis		B3	100	Bostrychus sinensis
OUR778	Okinawa-jima	2017-09-04	99.679	Pisodonophis boro	EU595335	99.679	Uroconger lepturus		An2	99	Pisodonophis boro
TUR-1	Ishigaki-jima	2015-11-14	100	Moringua microchir		*				*			LC020870	100	Moringua microchir		An1	94	Moringua microchir			*				*
TUR-2	Ishigaki-jima	2015-11-14	100	Blenniella bilitonensis	KX301833	92.647	Blenniella bilitonensis			*			LC146291	100	Blenniella bilitonensis		-					*				*
TUR-3	Ishigaki-jima	2015-11-14	100	Moringua microchir		*				*			LC020870	100	Moringua microchir		An1	94	Moringua microchir
TUR-4	Ishigaki-jima	2015-11-14	100	Moringua microchir		*				*			LC020870	100	Moringua microchir		An1	94	Moringua microchir			*				*
TUR-5	Ishigaki-jima	2015-11-14	100	Istiblennius edentulus	KP194586	100	Istiblennius edentulus			*
TUR-6	Ishigaki-jima	2015-11-14	99.795	Istiblennius edentulus	KP194586	99.795	Istiblennius edentulus			*
